# Supplementary material for: Demonstration of Co-Infection and Trans-Encapsidation of Viral RNA In Vitro Using Epitope-Tagged Foot-and-Mouth Disease Viruses
Source: Viruses. 2021 Dec 3;13(12):2433. doi: 10.3390/v13122433 (PMC8708420; doi:10.3390/v13122433)
Supplement: Supplementary file 1 [file viruses-13-02433-s001.zip]

Archive with 1 entries (1 files):
- viruses-1439254-supplementary.pptx
